# Supplementary material for: Glyoxal as an alternative fixative to formaldehyde in immunostaining and super‐resolution microscopy
Source: EMBO J. 2017 Nov 16;37(1):139–59. doi: 10.15252/embj.201695709 (PMC5753035; doi:10.15252/embj.201695709)
Supplement: Supplementary file 2 — Source Data for Appendix [file EMBJ-37-139-s002.zip]

Archive with 1 entries (1 files):
- SourceDataForFigureS12.pdf
